# Supplementary material for: Effects of transcranial direct current stimulation on motor skills learning in healthy adults through the activation of different brain regions: A systematic review
Source: Front Hum Neurosci. 2022 Oct 6;16:1021375. doi: 10.3389/fnhum.2022.1021375 (PMC9582610; doi:10.3389/fnhum.2022.1021375)
Supplement: Supplementary file 1 [file Table_1.xlsx]

## Sheet: Literature List
Article number	Article Title	Article source
1	Effects of tDCS on motor learning and memory formation: A consensus and critical position paper	Pubmed
2	Electrifying the motor engram: effects of tDCS on motor learning and contro	Pubmed
3	Acquisition and consolidation of implicit motor learning with physical and mental practice across multiple days of anodal tDCS	Pubmed
4	Motor Sequence Learning across Multiple Sessions Is Not Facilitated by Targeting Consolidation with Posttraining tDCS in Patients with Progressive Multiple Sclerosis	Pubmed
5	Modulation of motor learning and memory formation by non-invasive cortical stimulation of the primary motor cortex	Pubmed
6	Increased functional connectivity one week after motor learning and tDCS in stroke patients	Pubmed
7	tDCS-induced alterations in GABA concentration within primary motor cortex predict motor learning and motor memory: a 7 T magnetic resonance spectroscopy study	Pubmed
8	Enhancing Hebbian Learning to Control Brain Oscillatory Activity	Pubmed
9	Increasing human motor skill acquisition by driving theta-gamma coupling	Pubmed
10	Impaired Motor Skill Acquisition Using Mirror Visual Feedback Improved by Transcranial Direct Current Stimulation (tDCS) in Patients With Parkinson's Disease	Pubmed
11	Anodal-tDCS over the human right occipital cortex enhances the perception and memory of both faces and objects	Pubmed
12	Relationship Between Non-invasive Brain Stimulation-induced Plasticity and Capacity for Motor Learning	Pubmed
13	Cumulative effects of anodal and priming cathodal tDCS on pegboard test performance and motor cortical excitability	Pubmed
14	Primary motor and premotor cortex in implicit sequence learning--evidence for competition between implicit and explicit human motor memory systems	Pubmed
15	Multifocal stimulation of the cerebro-cerebellar loop during the acquisition of a novel motor skill	Pubmed
16	Brain stimulation by tDCS as treatment option in Autism Spectrum Disorder-A systematic literature review	Pubmed
17	Frontal-midline theta frequency and probabilistic learning: A transcranial alternating current stimulation study	Pubmed
18	Non-invasive brain stimulation: an interventional tool for enhancing behavioral training after stroke	Pubmed
19	Learning a Bimanual Cooperative Skill in Chronic Stroke Under Noninvasive Brain Stimulation: A Randomized Controlled Trial	Pubmed
20	Cognitive and language performance predicts effects of spelling intervention and tDCS in Primary Progressive Aphasia	Pubmed
21	Using high-definition transcranial direct current stimulation to investigate the role of the dorsolateral prefrontal cortex in explicit sequence learning	Pubmed
22	Electrifying discourse: Anodal tDCS of the primary motor cortex selectively reduces action appraisal in naturalistic narratives	Pubmed
23	Posttraining Alpha Transcranial Alternating Current Stimulation Impairs Motor Consolidation in Elderly People	Pubmed
24	Motor learning interference is proportional to occlusion of LTP-like plasticity	Pubmed
25	Non-Invasive Electrical Brain Stimulation Montages for Modulation of Human Motor Function	Pubmed
26	Transcranial Direct Current Stimulation Modulates Neuronal Activity and Learning in Pilot Training	Pubmed
27	Non-invasive brain stimulation and neuroenhancement	Pubmed
28	Enhancing Consolidation of a New Temporal Motor Skill by Cerebellar Noninvasive Stimulation.	Pubmed
29	Brain polarization enhances the formation and retention of motor memories	Pubmed
30	Task-specific effect of transcranial direct current stimulation on motor learning	Pubmed
31	Time- but Not Sleep-Dependent Consolidation of tDCS-Enhanced Visuomotor Skills	Pubmed
32	Effects of anodal transcranial direct current stimulation on implicit motor learning and language-related brain function: An fMRI study	Pubmed
33	Anodal transcranial direct current stimulation over premotor cortex facilitates observational learning of a motor sequence	Pubmed
34	Task-specific facilitation of cognition by cathodal transcranial direct current stimulation of the cerebellum	Pubmed
35	Transcranial direct current stimulation during sleep improves declarative memory	Pubmed
36	Bihemispheric anodal corticomotor stimulation using transcranial direct current stimulation improves bimanual typing task performance	Pubmed
37	Disrupting the ipsilateral motor cortex interferes with training of a complex motor task in older adults	Pubmed
38	Hypothesis of the optimal therapeutic effect of transcranial direct current stimulation (tDCS) for psychiatric disorders: Integration of positive cognitive tasks during the neuroplastic process	Pubmed
39	TDCS of the Primary Motor Cortex: Learning the Absolute Dimension of a Complex Motor Task	Pubmed
40	Differential effects of bifrontal tDCS on arousal and sleep duration in insomnia patients and healthy controls	Pubmed
41	Effects of Transcranial Direct Current Stimulation (tDCS) in the Normalization of Brain Activation in Patients with Neuropsychiatric Disorders: A Systematic Review of Neurophysiological and Neuroimaging Studies	Pubmed
42	Modulating the interference effect on spatial working memory by applying transcranial direct current stimulation over the right dorsolateral prefrontal cortex	Pubmed
43	Enhancement of cognitive insight and higher-order neurocognitive function by fronto-temporal transcranial direct current stimulation (tDCS) in patients with schizophrenia	Pubmed
44	Cumulative benefits of frontal transcranial direct current stimulation on visuospatial working memory training and skill learning in rats	Pubmed
45	Effects of tDCS on motor learning and memory formation: A consensus and critical position paper	EBSO
46	Using high-definition transcranial direct current stimulation to investigate the role of the dorsolateral prefrontal cortex in explicit sequence learning	EBSO
47	Cerebellar tDCS Does Not Improve Learning in a Complex Whole Body Dynamic Balance Task in Young Healthy Subjects	EBSO
48	Enhancing Hebbian Learning to Control Brain Oscillatory Activity	EBSO
49	Modulating the interference effect on spatial working memory by applying transcranial direct current stimulation over the right dorsolateral prefrontal cortex	EBSO
50	Developing the Third Offset: Transcranial Direct Current Stimulation Can Improve the Human Operator	EBSO
51	Frontal-midline theta frequency and probabilistic learning: A transcranial alternating current stimulation study	EBSO
52	Acquisition and consolidation of implicit motor learning with physical and mental practice across multiple days of anodal tDCS	EBSO
53	Posttraining Alpha Transcranial Alternating Current Stimulation Impairs Motor Consolidation in Elderly People	EBSO
54	Transcranial cerebellar direct current stimulation (tcDCS): Motor control, cognition, learning and emotions	EBSO
55	High-Frequency TRNS Reduces BOLD Activity during Visuomotor Learning	EBSO
56	Using high-definition transcranial direct current stimulation to investigate the role of the dorsolateral prefrontal cortex in explicit sequence learning	EBSO
57	Anodal tDCS during skill learning preconditioned by cathodal tDCS improves motor memory – A TMS study	EBSO
58	Bihemispheric anodal corticomotor stimulation using transcranial direct current stimulation improves bimanual typing task performance	EBSO
59	Effects and safety of combined rTMS and action observation for recovery of function in the upper extremities in stroke patients: A randomized controlled trial	EBSO
60	Cumulative benefits of frontal transcranial direct current stimulation on visuospatial working memory training and skill learning in rats	EBSO
61	Modulating the interference effect on spatial working memory by applying transcranial direct current stimulation over the right dorsolateral prefrontal cortex	EBSO
62	Neurostimulation and Cognition	EBSO
63	Transcranial cerebellar direct current stimulation (tcDCS): motor control, cognition, learning and emotions	EBSO
64	Non-invasive Cerebellar Stimulation-a Consensus Paper	EBSO
65	Primary motor and premotor cortex in implicit sequence learning--evidence for competition between implicit and explicit human motor memory systems	EBSO
66	Dopaminergic signals in primary motor cortex	EBSO
67	Modulating reconsolidation: a link to causal systems-level dynamics of human memories	EBSO
68	Cerebellar direct current stimulation enhances on-line motor skill acquisition through an effect on accuracy	EBSO
69	Can Slow-Wave Sleep Enhancement Improve Memory? A Review of Current Approaches and Cognitive Outcomes	EBSO
70	Improving online and offline gain from repetitive practice using anodal tDCS at dorsal premotor cortex	EBSO
71	Enhancing Working Memory Training with Transcranial Direct Current Stimulation	EBSO
72	The primary motor cortex is associated with learning the absolute, but not relative, timing dimension of a task: A tDCS study	EBSO
73	Transcranial cerebellar direct current stimulation (tcDCS): motor control, cognition, learning and emotions	EBSO
74	Relationship Between Non-invasive Brain Stimulation-induced Plasticity and Capacity for Motor Learning	EBSO
75	Brain Polarization Enhances the Formation and Retention of Motor Memories	EBSO
76	Motor learning interference is proportional to occlusion of LTP-like plasticity	EBSO
77	Timing-Dependent Priming Effects of Anodal tDCS on Two-Hand Coordination	Web of Science
78	Task-specific effect of transcranial direct current stimulation on motor learning	Web of Science
79	Cerebellar direct current stimulation enhances on-line motor skill acquisition through an effect on accuracy	Web of Science
80	Timing-dependent priming effects of tDCS on ankle motor skill learning	Web of Science
81	Effects of tDCS on motor learning and memory formation: A consensus and critical position paper	Web of Science
82	Modulating Motor Learning through Transcranial Direct-Current Stimulation: An Integrative View	Web of Science
83	tDCS-induced alterations in GABA concentration within primary motor cortex predict motor learning and motor memory: A 7 T magnetic resonance spectroscopy study	Web of Science
84	tDCS-Enhanced Consolidation of Writing Skills and Its Associations With Cortical Excitability in Parkinson Disease: A Pilot Study	Web of Science
85	Anodal transcranial direct current stimulation over premotor cortex facilitates observational learning of a motor sequence	Web of Science
86	Electrifying the motor engram: effects of tDCS on motor learning and control	Web of Science
87	Cerebellar Direct Current Stimulation Enhances On-Line Motor Skill Acquisition through an Effect on Accuracy	Web of Science
88	Modulation of motor learning and memory formation by non-invasive cortical stimulation of the primary motor cortex	Web of Science
89	Anodal transcranial direct current stimulation over premotor cortex facilitates observational learning of a motor sequence	Web of Science
90	Transcranial Direct Current Stimulation Modulates Neuronal Activity and Learning in Pilot Training	Web of Science
91	Remote Effects of Non-Invasive Cerebellar Stimulation on Error Processing in Motor Re-Learning	Web of Science
92	Timing-Dependent Effects of Transcranial Direct Current Stimulation on Hand Motor Function in Healthy Individuals: A Randomized Controlled Study	Web of Science
93	Cathodal Transcranial Direct Current Stimulation Over Left Dorsolateral Prefrontal Cortex Area Promotes Implicit Motor Learning in a Golf Putting Task	Web of Science
94	Bihemispheric anodal corticomotor stimulation using transcranial direct current stimulation improves bimanual typing task performance	Web of Science
95	Acquisition and consolidation of implicit motor learning with physical and mental practice across multiple days of anodal tDCS	Web of Science
96	Bihemispheric Transcranial Direct Current Stimulation Enhances Effector-Independent Representations of Motor Synergy and Sequence Learning	Web of Science
97	Motor learning interference is proportional to occlusion of LTP-like plasticity	Web of Science
98	Multi-session Transcranial Direct Current Stimulation Over Primary Motor Cortex Facilitates Sequence Learning, Chunking, and One Year Retention	Web of Science
99	Using high-definition transcranial direct current stimulation to investigate the role of the dorsolateral prefrontal cortex in explicit sequence learning	Web of Science
100	Transcranial direct current stimulation during sleep improves declarative memory	Web of Science
101	Physiology of Transcranial Direct Current Stimulation	Web of Science
102	Utilizing transcranial direct current stimulation to enhance laparoscopic technical skills training: A randomized controlled trial	Web of Science
103	Time- but Not Sleep-Dependent Consolidation of tDCS-Enhanced Visuomotor Skills	Web of Science
104	Application of anodal tDCS at primary motor cortex immediately after practice of a motor sequence does not improve offline gain	Web of Science
105	Brain stimulation by tDCS as treatment option in Autism Spectrum Disorder-A systematic literature review	Web of Science
106	Brain Polarization Enhances the Formation and Retention of Motor Memories	Web of Science
107	Effects of cerebellar transcranial direct current stimulation on the cognitive stage of sequence learning	Web of Science
108	Modulation of Training by Single-Session Transcranial Direct Current Stimulation to the Intact Motor Cortex Enhances Motor Skill Acquisition of the Paretic Hand	Web of Science
109	Multifocal stimulation of the cerebro-cerebellar loop during the acquisition of a novel motor skill	Web of Science
110	Motor Sequence Learning across Multiple Sessions Is Not Facilitated by Targeting Consolidation with Posttraining tDCS in Patients with Progressive Multiple Sclerosis	Web of Science
111	Task-specific effect of transcranial direct current stimulation on motor learning	Web of Science
112	Cumulative effects of anodal and priming cathodal tDCS on pegboard test performance and motor cortical excitability	Web of Science
113	Motor Sequence Learning across Multiple Sessions Is Not Facilitated by Targeting Consolidation with Posttraining tDCS in Patients with Progressive Multiple Sclerosis	Web of Science
114	Anodal tDCS during skill learning preconditioned by cathodal tDCS improves motor memory – A TMS study	Web of Science
115	Enhancement of motor consolidation by post-training transcranial direct current stimulation in older people	Web of Science
116	Transcranial Direct Current Stimulation Modulates Neuronal Activity and Learning in Pilot Training	Web of Science
117	Non-invasive brain stimulation: an interventional tool for enhancing behavioral training after stroke	Web of Science
118	Improving online and offline gain from repetitive practice using anodal tDCS at dorsal premotor cortex	Web of Science
119	Cerebellar tDCS Does Not Improve Learning in a Complex Whole Body Dynamic Balance Task in Young Healthy Subjects	Web of Science
120	Anodal Transcranial Direct Current Stimulation Enhances Procedural Consolidation	Web of Science
121	Motor and cognitive outcomes of cerebello-spinal stimulation in neurodegenerative ataxia	Web of Science
122	Modulating the interference effect on spatial working memory by applying transcranial direct current stimulation over the right dorsolateral prefrontal cortex	Web of Science
123	Transcranial cerebellar direct current stimulation (tcDCS): Motor control, cognition, learning and emotions	Web of Science
124	Impaired Motor Skill Acquisition Using Mirror Visual Feedback Improved by Transcranial Direct Current Stimulation (tDCS) in Patients With Parkinson's Disease	Web of Science
125	Anodal-tDCS over the human right occipital cortex enhances the perception and memory of both faces and objects	Web of Science
126	Does a Cognitive Task Promote Implicit or Explicit Motor Learning?	Web of Science
127	Learning a Bimanual Cooperative Skill in Chronic Stroke Under Noninvasive Brain Stimulation: A Randomized Controlled Trial	Web of Science
128	Enhancing Working Memory Training with Transcranial Direct Current Stimulation	Web of Science
129	Acquisition and consolidation of implicit motor learning with physical and mental practice across multiple days of anodal tDCS	Web of Science
130	Older adults get episodic memory boosting from noninvasive stimulation of prefrontal cortex during learning	Web of Science
131	Effects and safety of combined rTMS and action observation for recovery of function in the upper extremities in stroke patients: A randomized controlled trial	Web of Science
132	Can transcranial direct current stimulation counteract age-associated functional impairment?	Web of Science
133	Modulating Human Procedural Learning by Cerebellar Transcranial Direct Current Stimulation	Web of Science
134	Influence of transcranial direct current stimulation on cognitive functioning of patients with brain injury	Web of Science
135	High-Frequency TRNS Reduces BOLD Activity during Visuomotor Learning	Web of Science
136	Can transcranial electrical stimulation improve learning difficulties in atypical brain development? A future possibility for cognitive training	Web of Science
137	Primary motor and premotor cortex in implicit sequence learning--evidence for competition between implicit and explicit human motor memory systems	Web of Science
138	Electrifying the motor engram: effects of tDCS on motor learning and contro	Web of Science
139	Modulating reconsolidation: a link to causal systems-level dynamics of human memories	Web of Science
140	INCREASED FUNCTIONAL CONNECTIVITY ONE WEEK AFTER MOTOR LEARNING AND TDCS IN STROKE PATIENTS	Web of Science
141	Acquisition of Motor and Cognitive Skills through Repetition in Typically Developing Children	Web of Science
142	Improving online and offline gain from repetitive practice using anodal tDCS at dorsal premotor cortex	Web of Science

## Sheet: Authentic records screened
Article number	Article Title
1	Effects of tDCS on motor learning and memory formation: A consensus and critical position paper
2	Electrifying the motor engram: effects of tDCS on motor learning and contro
3	Acquisition and consolidation of implicit motor learning with physical and mental practice across multiple days of anodal tDCS
4	Motor Sequence Learning across Multiple Sessions Is Not Facilitated by Targeting Consolidation with Posttraining tDCS in Patients with Progressive Multiple Sclerosis
5	Modulation of motor learning and memory formation by non-invasive cortical stimulation of the primary motor cortex
6	Increased functional connectivity one week after motor learning and tDCS in stroke patients
7	tDCS-induced alterations in GABA concentration within primary motor cortex predict motor learning and motor memory: a 7 T magnetic resonance spectroscopy study
8	Enhancing Hebbian Learning to Control Brain Oscillatory Activity
9	Increasing human motor skill acquisition by driving theta-gamma coupling
10	Impaired Motor Skill Acquisition Using Mirror Visual Feedback Improved by Transcranial Direct Current Stimulation (tDCS) in Patients With Parkinson's Disease
11	Anodal-tDCS over the human right occipital cortex enhances the perception and memory of both faces and objects
12	Relationship Between Non-invasive Brain Stimulation-induced Plasticity and Capacity for Motor Learning
13	Cumulative effects of anodal and priming cathodal tDCS on pegboard test performance and motor cortical excitability
14	Primary motor and premotor cortex in implicit sequence learning--evidence for competition between implicit and explicit human motor memory systems
15	Multifocal stimulation of the cerebro-cerebellar loop during the acquisition of a novel motor skill
16	Brain stimulation by tDCS as treatment option in Autism Spectrum Disorder-A systematic literature review
17	Frontal-midline theta frequency and probabilistic learning: A transcranial alternating current stimulation study
18	Non-invasive brain stimulation: an interventional tool for enhancing behavioral training after stroke
19	Learning a Bimanual Cooperative Skill in Chronic Stroke Under Noninvasive Brain Stimulation: A Randomized Controlled Trial
20	Cognitive and language performance predicts effects of spelling intervention and tDCS in Primary Progressive Aphasia
21	Using high-definition transcranial direct current stimulation to investigate the role of the dorsolateral prefrontal cortex in explicit sequence learning
22	Electrifying discourse: Anodal tDCS of the primary motor cortex selectively reduces action appraisal in naturalistic narratives
23	Posttraining Alpha Transcranial Alternating Current Stimulation Impairs Motor Consolidation in Elderly People
24	Motor learning interference is proportional to occlusion of LTP-like plasticity
25	Non-Invasive Electrical Brain Stimulation Montages for Modulation of Human Motor Function
26	Transcranial Direct Current Stimulation Modulates Neuronal Activity and Learning in Pilot Training
27	Non-invasive brain stimulation and neuroenhancement
28	Enhancing Consolidation of a New Temporal Motor Skill by Cerebellar Noninvasive Stimulation.
29	Brain polarization enhances the formation and retention of motor memories
30	Task-specific effect of transcranial direct current stimulation on motor learning
31	Time- but Not Sleep-Dependent Consolidation of tDCS-Enhanced Visuomotor Skills
32	Effects of anodal transcranial direct current stimulation on implicit motor learning and language-related brain function: An fMRI study
33	Anodal transcranial direct current stimulation over premotor cortex facilitates observational learning of a motor sequence
34	Task-specific facilitation of cognition by cathodal transcranial direct current stimulation of the cerebellum
35	Transcranial direct current stimulation during sleep improves declarative memory
36	Bihemispheric anodal corticomotor stimulation using transcranial direct current stimulation improves bimanual typing task performance
37	Disrupting the ipsilateral motor cortex interferes with training of a complex motor task in older adults
38	Hypothesis of the optimal therapeutic effect of transcranial direct current stimulation (tDCS) for psychiatric disorders: Integration of positive cognitive tasks during the neuroplastic process
39	TDCS of the Primary Motor Cortex: Learning the Absolute Dimension of a Complex Motor Task
40	Differential effects of bifrontal tDCS on arousal and sleep duration in insomnia patients and healthy controls
41	Effects of Transcranial Direct Current Stimulation (tDCS) in the Normalization of Brain Activation in Patients with Neuropsychiatric Disorders: A Systematic Review of Neurophysiological and Neuroimaging Studies
42	Modulating the interference effect on spatial working memory by applying transcranial direct current stimulation over the right dorsolateral prefrontal cortex
43	Enhancement of cognitive insight and higher-order neurocognitive function by fronto-temporal transcranial direct current stimulation (tDCS) in patients with schizophrenia
44	Cumulative benefits of frontal transcranial direct current stimulation on visuospatial working memory training and skill learning in rats
47	Cerebellar tDCS Does Not Improve Learning in a Complex Whole Body Dynamic Balance Task in Young Healthy Subjects
50	Developing the Third Offset: Transcranial Direct Current Stimulation Can Improve the Human Operator
52	Acquisition and consolidation of implicit motor learning with physical and mental practice across multiple days of anodal tDCS
54	Transcranial cerebellar direct current stimulation (tcDCS): Motor control, cognition, learning and emotions
55	High-Frequency TRNS Reduces BOLD Activity during Visuomotor Learning
57	Anodal tDCS during skill learning preconditioned by cathodal tDCS improves motor memory – A TMS study
59	Effects and safety of combined rTMS and action observation for recovery of function in the upper extremities in stroke patients: A randomized controlled trial
62	Neurostimulation and Cognition
64	Non-invasive Cerebellar Stimulation-a Consensus Paper
66	Dopaminergic signals in primary motor cortex
67	Modulating reconsolidation: a link to causal systems-level dynamics of human memories
68	Cerebellar direct current stimulation enhances on-line motor skill acquisition through an effect on accuracy
69	Can Slow-Wave Sleep Enhancement Improve Memory? A Review of Current Approaches and Cognitive Outcomes
72	The primary motor cortex is associated with learning the absolute, but not relative, timing dimension of a task: A tDCS study
75	Brain Polarization Enhances the Formation and Retention of Motor Memories
77	Timing-Dependent Priming Effects of Anodal tDCS on Two-Hand Coordination
78	Task-specific effect of transcranial direct current stimulation on motor learning
80	Timing-dependent priming effects of tDCS on ankle motor skill learning
82	Modulating Motor Learning through Transcranial Direct-Current Stimulation: An Integrative View
84	tDCS-Enhanced Consolidation of Writing Skills and Its Associations With Cortical Excitability in Parkinson Disease: A Pilot Study
86	Electrifying the motor engram: effects of tDCS on motor learning and control
91	Remote Effects of Non-Invasive Cerebellar Stimulation on Error Processing in Motor Re-Learning
92	Timing-Dependent Effects of Transcranial Direct Current Stimulation on Hand Motor Function in Healthy Individuals: A Randomized Controlled Study
93	Cathodal Transcranial Direct Current Stimulation Over Left Dorsolateral Prefrontal Cortex Area Promotes Implicit Motor Learning in a Golf Putting Task
96	Bihemispheric Transcranial Direct Current Stimulation Enhances Effector-Independent Representations of Motor Synergy and Sequence Learning
98	Multi-session Transcranial Direct Current Stimulation Over Primary Motor Cortex Facilitates Sequence Learning, Chunking, and One Year Retention
101	Physiology of Transcranial Direct Current Stimulation
102	Utilizing transcranial direct current stimulation to enhance laparoscopic technical skills training: A randomized controlled trial
104	Application of anodal tDCS at primary motor cortex immediately after practice of a motor sequence does not improve offline gain
108	Modulation of Training by Single-Session Transcranial Direct Current Stimulation to the Intact Motor Cortex Enhances Motor Skill Acquisition of the Paretic Hand
109	Multifocal stimulation of the cerebro-cerebellar loop during the acquisition of a novel motor skill
112	Cumulative effects of anodal and priming cathodal tDCS on pegboard test performance and motor cortical excitability
113	Motor Sequence Learning across Multiple Sessions Is Not Facilitated by Targeting Consolidation with Posttraining tDCS in Patients with Progressive Multiple Sclerosis
115	Enhancement of motor consolidation by post-training transcranial direct current stimulation in older people
118	Improving online and offline gain from repetitive practice using anodal tDCS at dorsal premotor cortex
120	Anodal Transcranial Direct Current Stimulation Enhances Procedural Consolidation
121	Motor and cognitive outcomes of cerebello-spinal stimulation in neurodegenerative ataxia
124	Impaired Motor Skill Acquisition Using Mirror Visual Feedback Improved by Transcranial Direct Current Stimulation (tDCS) in Patients With Parkinson's Disease
126	Does a Cognitive Task Promote Implicit or Explicit Motor Learning?
128	Enhancing Working Memory Training with Transcranial Direct Current Stimulation
130	Older adults get episodic memory boosting from noninvasive stimulation of prefrontal cortex during learning
132	Can transcranial direct current stimulation counteract age-associated functional impairment?
133	Modulating Human Procedural Learning by Cerebellar Transcranial Direct Current Stimulation
134	Influence of transcranial direct current stimulation on cognitive functioning of patients with brain injury
136	Can transcranial electrical stimulation improve learning difficulties in atypical brain development? A future possibility for cognitive training
140	INCREASED FUNCTIONAL CONNECTIVITY ONE WEEK AFTER MOTOR LEARNING AND TDCS IN STROKE PATIENTS

## Sheet: Full-text articles assessed
Article number	Article Title
3	Acquisition and consolidation of implicit motor learning with physical and mental practice across multiple days of anodal tDCS
4	Motor Sequence Learning across Multiple Sessions Is Not Facilitated by Targeting Consolidation with Posttraining tDCS in Patients with Progressive Multiple Sclerosis
5	Modulation of motor learning and memory formation by non-invasive cortical stimulation of the primary motor cortex
6	Increased functional connectivity one week after motor learning and tDCS in stroke patients
8	Enhancing Hebbian Learning to Control Brain Oscillatory Activity
10	Impaired Motor Skill Acquisition Using Mirror Visual Feedback Improved by Transcranial Direct Current Stimulation (tDCS) in Patients With Parkinson's Disease
18	Non-invasive brain stimulation: an interventional tool for enhancing behavioral training after stroke
19	Learning a Bimanual Cooperative Skill in Chronic Stroke Under Noninvasive Brain Stimulation: A Randomized Controlled Trial
20	Cognitive and language performance predicts effects of spelling intervention and tDCS in Primary Progressive Aphasia
26	Transcranial Direct Current Stimulation Modulates Neuronal Activity and Learning in Pilot Training
28	Enhancing Consolidation of a New Temporal Motor Skill by Cerebellar Noninvasive Stimulation.
32	Effects of anodal transcranial direct current stimulation on implicit motor learning and language-related brain function: An fMRI study
39	TDCS of the Primary Motor Cortex: Learning the Absolute Dimension of a Complex Motor Task
57	Anodal tDCS during skill learning preconditioned by cathodal tDCS improves motor memory – A TMS study
68	Cerebellar direct current stimulation enhances on-line motor skill acquisition through an effect on accuracy
72	The primary motor cortex is associated with learning the absolute, but not relative, timing dimension of a task: A tDCS study
78	Task-specific effect of transcranial direct current stimulation on motor learning
84	tDCS-Enhanced Consolidation of Writing Skills and Its Associations With Cortical Excitability in Parkinson Disease: A Pilot Study
93	Cathodal Transcranial Direct Current Stimulation Over Left Dorsolateral Prefrontal Cortex Area Promotes Implicit Motor Learning in a Golf Putting Task
101	Physiology of Transcranial Direct Current Stimulation
108	Modulation of Training by Single-Session Transcranial Direct Current Stimulation to the Intact Motor Cortex Enhances Motor Skill Acquisition of the Paretic Hand
112	Cumulative effects of anodal and priming cathodal tDCS on pegboard test performance and motor cortical excitability
113	Motor Sequence Learning across Multiple Sessions Is Not Facilitated by Targeting Consolidation with Posttraining tDCS in Patients with Progressive Multiple Sclerosis
115	Enhancement of motor consolidation by post-training transcranial direct current stimulation in older people
120	Anodal Transcranial Direct Current Stimulation Enhances Procedural Consolidation
133	Modulating Human Procedural Learning by Cerebellar Transcranial Direct Current Stimulation
134	Influence of transcranial direct current stimulation on cognitive functioning of patients with brain injury
136	Can transcranial electrical stimulation improve learning difficulties in atypical brain development? A future possibility for cognitive training

## Sheet: Final included studies
Article number	Article Title	Article inclusion criteria	Participants	Intervention	Comparison	Outcomes
3	Acquisition and consolidation of implicit motor learning with physical and mental practice across multiple days of anodal tDCS	tDCS action in M1 improves motor skill learning in healthy people	healthy adults	tDCS	sham tDCS	Reaction time in SRTT
8	Enhancing Hebbian Learning to Control Brain Oscillatory Activity	tDCS action in M1 improves motor skill learning in healthy people	healthy adults	tDCS	sham tDCS	Reaction time in SRTT
28	Enhancing Consolidation of a New Temporal Motor Skill by Cerebellar Noninvasive Stimulation.	tDCS action in cerebellar improves motor skill learning in healthy people	healthy adults	tDCS	sham tDCS	Reaction time in SFTT
32	Effects of anodal transcranial direct current stimulation on implicit motor learning and language-related brain function: An fMRI study	tDCS action in DLPFC improves motor skill learning in healthy people	healthy adults	tDCS	sham tDCS	Reaction time in SRTT
39	TDCS of the Primary Motor Cortex: Learning the Absolute Dimension of a Complex Motor Task	tDCS action in M1 improves motor skill learning in healthy people	healthy adults	tDCS	sham tDCS	Putting score in golf putting task
68	Cerebellar direct current stimulation enhances on-line motor skill acquisition through an effect on accuracy	tDCS action in cerebellar improves motor skill learning in healthy people	healthy adults	tDCS	sham tDCS	Reaction time in SVIPT
72	The primary motor cortex is associated with learning the absolute, but not relative, timing dimension of a task: A tDCS study	tDCS action in M1 improves motor skill learning in healthy people	healthy adults	tDCS	sham tDCS	Reaction time in SFTT
78	Task-specific effect of transcranial direct current stimulation on motor learning	tDCS action in M1 improves motor skill learning in healthy people	healthy adults	tDCS	sham tDCS	Reaction time in SFTT
93	Cathodal Transcranial Direct Current Stimulation Over Left Dorsolateral Prefrontal Cortex Area Promotes Implicit Motor Learning in a Golf Putting Task	tDCS action in DLPFC improves motor skill learning in healthy people	healthy adults	tDCS	sham tDCS	Putting score in golf putting task
120	Anodal Transcranial Direct Current Stimulation Enhances Procedural Consolidation	tDCS action in M1 improves motor skill learning in healthy people	healthy adults	tDCS	sham tDCS	Reaction time in SFTT
133	Modulating Human Procedural Learning by Cerebellar Transcranial Direct Current Stimulation	tDCS action in cerebellar improves motor skill learning in healthy people	healthy adults	tDCS	sham tDCS	Reaction time in SFTT
